# Supplementary material for: RV144 HIV-1 vaccination impacts post-infection antibody responses
Source: PLoS Pathog. 2020 Dec 8;16(12):e1009101. doi: 10.1371/journal.ppat.1009101 (PMC7748270; doi:10.1371/journal.ppat.1009101)
Supplement: S1 Table — 52 HIV-1 antigens were used to profile binding antibody responses using multiplex Luminex assays, including 9 gp120s, 24 gp140s, 9 V1V2 and 5 V3 antigens. Stars designate antigens used in the RV144 correlates study. (XLSX) [file ppat.1009101.s001.xlsx]

## Sheet: S1 Table
Table X. Components of the 56-member antigen panel.
Antigens	Subtype/specificity	Source
HIV envelope - gp120 antigens
*gp120 92TH023.gDneg	CRF01_AE	Duke PPF
*gp120 A244Δ11	CRF01_AE	Duke PPF
gp120 CRF02	CRF02_AG	Immune Tech
*gp120 MNΔ11	B	Duke PPF
gp120 PVO	B	Immune Tech
gp120 TRO	B	Immune Tech
gp120 YU2	B	Immune Tech
gp120 CN54	C	Immune Tech
*gp120 Con6	M	Duke PPF
HIV envelope - gp140 antigens
*gp140CF ConA1.env03	A1	Duke PPF
gp140 CON.10204v0A	A1	This study
gp140 CON.20509v01	A1	This study
gp140 CON.30112v02	A1	This study
*gp140CF ConAE01.env03	CRF01_AE	Duke PPF
gp140 CON.40007v02	CRF01_AE	This study
gp140 CON.40094v01	CRF01_AE	This study
gp140 CON.40123v03	CRF01_AE	This study
gp140 CON.40363v03.b.3	CRF01_AE	This study
gp140 CON.40436v02	CRF01_AE	This study
gp140 CON.40512v02	CRF01_AE	This study
gp140 CON.40134v01	CRF01_AE/C	This study
*gp140CF ConB.env03	B	Duke PPF
*gp140CF JRFL	B	NIH ARP
gp140 SF162	B	Immune Tech
*gp140CF ConC.env03	C	Duke PPF
gp140C C.1086	C	NIH ARP
gp140C C.1086 K160N	C	NIH ARP
gp140 TV-1	C	Immune Tech
gp145 CO6890v0c22	C	This study
gp140 CON.20337v02.b.2	C	This study
gp140 CON.30156v0B	D	This study
*gp140CF ConG.env03	CRF02_AG	Duke PPF
*gp140CFI ConM-S	M	Duke PPF
HIV Env specific proteins- V1V2
gp70 V1V2 92TH023	CRF01_AE	This study
gp70 V1V2 A244	CRF01_AE	This study
*gp70 V1V2 CaseA2 293F	B	Duke PPF
gp70 V1V2 CaseA2 169K/293F	B	Duke PPF
gp70 V1V2 CN54	C	Immune Tech
gp70 V1V2 ConC	C	Immune Tech
V1V2 A244 N156QN160Q-tags-biotin	CRF01_AE	Duke PPF
V1V2 A244 tags-biotin	CRF01_AE	Duke PPF
V1V2 C.1086 tags-biotin	C	NIH ARP
HIV Env specific proteins- V3
gp70 V3 A244	CRF01_AE	This study
gp70 V3 A244_92Th23	CRF01_AE	Duke PPF
gp70 V3 MN	B	This study
gp70 V3 MN-tags	B	Duke PPF
gp70 V3 C.1086	C	This study
HIV Env specific proteins- others
TH.bC1.3	C1 peptide
RSC3	CD4 binding site	NIH ARP
RSC3Δ371I/P363N	CD4 binding site mutant	NIH ARP
gp41 HxBc2	B	Immune Tech
p24 ConA	A	Immune Tech
Control antigens
anti-Human IgG		Southern Biotech
MuLV trimer		This study
gp70 MuLV		This study
V3 scrambled peptide		This study
