# Supplementary material for: RV144 HIV-1 vaccination impacts post-infection antibody responses
Source: PLoS Pathog. 2020 Dec 8;16(12):e1009101. doi: 10.1371/journal.ppat.1009101 (PMC7748270; doi:10.1371/journal.ppat.1009101)
Supplement: S3 Table — Thirty viruses were used to predict the specificity of the neutralizing antibodies with a neutralization breadth >30%. Epitope specificities were designated for each algorithm if the value was >0.3 for the respective monoclonal antibodies. If no specificity gave a value >0.3, the sample was designated as ‘unspecified’. The table was sorted by treatment group and time from diagnosis. (XLSX) [file ppat.1009101.s003.xlsx]

## Sheet: S3 Table
					30-strain
Pub ID	Year	Treatment	Predicted Specificity	Env Region	VRC01-like	b12-like	HJ16-like	8ANC195-like	PG9-like	PGT128-like	2F5-like	10E8-like	35O22-like	PGT151-like	Residual score	Median of scores			Neut breadth (%)	Resistance cutoff	Strains included (30)	Strains excluded (5)
AA003	1	Placebo	10E8	MPER	0	0.041	0.199	0	0	0	0.134	0.627	0	0	-0.3051	0			90	20	KER2018.11	MW965.26
AA004	1	Placebo	unspecified	unspecified	0	0.107	0	0	0.209	0	0.276	0.158	0.076	0.172	0.2204	0.0915			86.6667	20	Q168.a2	SF162.LS
AA017	1	Placebo	PG9	V2	0.183	0.28	0.049	0	0.425	0	0.063	0	0	0	-0.2809	0.0244			60	20	Q23.17	GS-015.ec12
AA019	1	Placebo	unspecified	unspecified	0.07	0.236	0.221	0	0.077	0	0.189	0.207	0	0	-0.1249	0.0735			40	20	Q769.h5	6980.0.22
AA032	1	Placebo	10E8	MPER	0.043	0.139	0.087	0	0.142	0	0.222	0.366	0	0	-0.3443	0.0654			46.6667	20	RW020.2	CM244.OR.1
AA037	1	Placebo	b12/10E8	CD4bs/MPER	0.103	0.325	0	0	0.007	0	0.161	0.404	0	0	-0.3018	0.0033			90	20	Bal.01
AA042	1	Placebo	unspecified	unspecified	0.193	0	0.058	0	0.28	0	0.253	0.215	0	0	-0.1503	0.0291			86.6667	20	BG1168.01
AA060	1	Placebo	2F5	MPER	0.197	0.092	0.025	0	0.217	0	0.309	0.161	0	0	-0.1133	0.0584			60	20	CAAN.A2
AA068	1	Placebo	HJ16/PGT151	CD4bs	0	0	0.315	0	0	0	0	0.253	0.094	0.338	-0.1991	0			30	20	JRFL.JB
AA076	1	Placebo	PG9	V2	0.099	0.215	0	0	0.316	0	0.124	0.042	0.205	0	0.0057	0.0704			50	20	JRCSF.JB
AA130	1	Placebo	PG9	V2	0.04	0.229	0.058	0	0.336	0	0.074	0.235	0.028	0	-0.0692	0.0487			46.6667	20	PVO.04
AA078	1	Placebo	2F5	MPER	0.076	0.225	0.228	0.043	0	0	0.382	0.045	0	0	0.0458	0.0444			80	20	THRO.18
AA079	1	Placebo	PG9	V2	0	0	0	0.261	0.322	0.224	0	0	0	0.193	0.0924	0			50	20	TRJO.58
AA082	1	Placebo	b12	CD4bs	0	0.403	0.261	0.162	0	0	0	0.173	0	0	-0.5052	0			36.6667	20	TRO.11
AA086	1	Placebo	2F5	MPER	0	0	0.196	0.104	0	0	0.48	0.219	0	0	-0.1136	0			83.3333	20	DU422.01
AA088	1	Placebo	HJ16/10E8	CD4bs/MPER	0	0.052	0.332	0	0.006	0.007	0.092	0.345	0.148	0.018	0.1194	0.0349			66.6667	20	ZA012.29
AA126	1	Placebo	HJ16/2F5	CD4bs/MPER	0	0.087	0.333	0.009	0.032	0	0.469	0.069	0	0	-0.268	0.0205			50	20	ZM106.9
AA098	1	Placebo	PG9	V2	0	0	0.106	0	0.373	0	0.216	0.23	0.049	0.025	-0.1426	0.0372			50	20	ZM55.28a
AA002	3	Placebo	VRC01	CD4 bs	0.302	0.253	0.197	0	0.219	0	0	0.017	0.011	0	-0.1669	0.0141			83.3333	20	3337_V2_C6
AA004	3	Placebo	b12/HJ16	CD4 bs	0.177	0.401	0.301	0	0.045	0	0	0.075	0	0	-0.0996	0.0226			50	20	A03349M1.vrc4a
AA005	3	Placebo	10E8	MPER	0.173	0.105	0.237	0	0.021	0	0.072	0.392	0	0	-0.5244	0.0468			36.6667	20	247-23
AA011	3	Placebo	b12	CD4bs	0.076	0.439	0.149	0	0.033	0	0.117	0.183	0.003	0	-0.4692	0.0547			30	20	TH966.8
AA014	3	Placebo	VRC01	CD4bs	0.341	0.115	0.182	0	0.175	0	0.139	0.048	0	0	-0.3044	0.0815			76.6667	20	CNE59
AA016	3	Placebo	10E8	MPER	0.147	0.283	0.114	0	0	0	0.055	0.401	0	0	-0.3776	0.0276			100	20	R2184.c4
AA017	3	Placebo	b12	CD4bs	0.11	0.439	0.071	0	0.048	0	0.259	0.074	0	0	-0.2702	0.0595			43.3333	20	235-47
AA019	3	Placebo	HJ16	CD4bs	0.267	0.272	0.349	0	0	0	0.032	0.079	0	0	-0.1568	0.016			93.3333	20	271-11
AA022	3	Placebo	b12/HJ16	CD4bs	0	0.336	0.306	0	0.012	0	0.186	0.119	0.04	0	0.0689	0.026			60	20
AA023	3	Placebo	2F5	MPER	0.27	0.104	0	0.182	0	0	0.443	0	0	0	-0.2723	0			96.6667	20
AA025	3	Placebo	PG9	V2	0.168	0.222	0.009	0.055	0.366	0	0.108	0.071	0	0	-0.178	0.0631			86.6667	20
AA027	3	Placebo	10E8	MPER	0.115	0.161	0.169	0	0	0	0.19	0.365	0	0	-0.3757	0.0577			100	20
AA029	3	Placebo	b12	CD4bs	0	0.448	0.259	0	0	0	0	0	0.294	0	-0.0492	0			90	20
AA032	3	Placebo	HJ16/10E8	CD4bs/MPER	0.024	0.141	0.305	0	0.09	0	0	0.42	0	0.02	-0.1013	0.0222			90	20
AA037	3	Placebo	10E8	MPER	0.171	0	0.18	0	0	0	0.109	0.54	0	0	-0.3281	0			53.3333	20
AA038	3	Placebo	VRC01	CD4bs	0.319	0.135	0.233	0	0.052	0.033	0	0.228	0	0	-0.1309	0.0425			40	20
AA041	3	Placebo	PGT-128	V3 glycan	0	0.107	0.2	0	0	0.309	0.169	0.127	0	0.089	0.1242	0.0979			90	20
AA049	3	Placebo	unspecified	unspecified	0.267	0	0.116	0.016	0.249	0	0.057	0.164	0	0.131	0.0338	0.0865			93.3333	20
AA115	3	Placebo	b12	CD4bs	0.083	0.372	0.032	0	0.14	0	0.232	0.12	0	0.02	0.0151	0.0576			93.3333	20
AA129	3	Placebo	b12/10E8	CD4bs/MPER	0.057	0.331	0.163	0	0.077	0	0.024	0.32	0.028	0	-0.0182	0.0425			76.6667	20
AA054	3	Placebo	unspecified	unspecified	0.179	0.219	0	0	0.258	0	0.15	0.186	0	0.01	-0.3644	0.0797			86.6667	20
AA116	3	Placebo	PG9	V2	0.039	0.1	0.028	0.058	0.391	0	0.224	0.129	0	0.03	-0.3205	0.0483			76.6667	20
AA059	3	Placebo	PG9	V2	0.181	0	0	0	0.501	0	0.116	0.202	0	0	-0.1839	0			86.6667	20
AA069	3	Placebo	2F5	MPER	0.06	0.103	0	0	0.262	0	0.383	0.192	0	0	-0.3082	0.0301			63.3333	20
AA075	3	Placebo	PG9/2F5	V2/MPER	0	0	0.233	0	0.418	0	0.33	0	0.019	0	-0.5177	0			46.6667	20
AA076	3	Placebo	VRC01	CD4bs	0.349	0.115	0.209	0	0.145	0	0.089	0.093	0	0	0.1249	0.0909			53.3333	20
AA078	3	Placebo	HJ16	CD4bs	0.171	0	0.386	0.166	0	0.114	0.093	0.069	0	0	-0.0555	0.0811			80	20
AA081	3	Placebo	unspecified	unspecified	0.198	0.094	0.158	0	0.221	0	0.106	0.223	0	0	-0.4059	0.1			46.6667	20
AA082	3	Placebo	10E8	MPER	0.143	0.183	0.276	0	0	0	0.02	0.379	0	0	-0.315	0.0101			100	20
AA083	3	Placebo	unspecified	unspecified	0.071	0	0.251	0	0.08	0	0.38	0.218	0	0	-0.1911	0.0355			63.3333	20
AA088	3	Placebo	VRC01/HJ16	CD4bs	0.302	0.103	0.369	0	0	0	0	0.226	0	0	-0.2589	0			70	20
AA091	3	Placebo	unspecified	unspecified	0.203	0.241	0.264	0	0	0	0	0.292	0	0	-0.4664	0			43.3333	20
AA095	3	Placebo	unspecified	unspecified	0.247	0.161	0.081	0	0.294	0.059	0	0.158	0	0	-0.288	0.0703			33.3333	20
AA099	3	Placebo	b12	CD4bs	0.141	0.297	0.288	0	0	0	0.097	0.024	0	0.152	0.0877	0.0608			56.6667	20
AA101	3	Placebo	unspecified	unspecified	0.021	0.151	0.312	0	0	0	0.177	0.339	0	0	-0.226	0.0105			73.3333	20
AA104	3	Placebo	unspecified	unspecified	0.091	0.262	0.238	0	0	0	0.125	0.283	0	0	-0.1347	0.0457			60	20
AA106	3	Placebo	HJ16	CD4bs	0	0.119	0.384	0	0	0	0.264	0.149	0	0.083	-0.0162	0.0418			63.3333	20
AA107	3	Placebo	unspecified	unspecified	0.041	0.276	0.176	0	0	0	0.268	0.238	0	0	-0.1589	0.0206			70	20
AA119	3	Placebo	PG9/35O22		0.105	0	0.037	0	0.349	0	0	0.19	0.319	0	-0.0859	0.0186			43.3333	20
AA109	3	Placebo	b12	CD4bs	0	0.309	0.176	0	0.076	0	0.228	0.211	0	0	0.0269	0.038			76.6667	20
AA112	3	Placebo	HJ16	CD4bs	0.282	0.058	0.339	0.043	0	0	0.278	0	0	0	-0.6968	0.0216			33.3333	20
AA009	1	Vaccine	b12	CD4bs	0.283	0.381	0.093	0	0.165	0	0.012	0	0	0.066	-0.0442	0.0388			63.3333	20
AA010	1	Vaccine	b12	CD4bs	0.063	0.316	0.191	0	0.241	0	0.013	0	0.088	0.088	0.1967	0.0756			90	20
AA012	1	Vaccine	unspecified	unspecified	0.047	0.232	0	0	0.229	0	0.065	0.155	0.226	0.046	-0.1132	0.0564			40	20
AA013	1	Vaccine	unspecified	unspecified	0.2	0.055	0.037	0	0.21	0	0.252	0	0.197	0.05	0.201	0.0522			76.6667	20
AA015	1	Vaccine	unspecified	unspecified	0	0.257	0.229	0	0.134	0	0.097	0.049	0.028	0.206	0.1706	0.0729			36.6667	20
AA123	1	Vaccine	2F5	MPER	0.007	0.085	0.293	0.104	0.019	0	0.332	0	0	0.16	-0.1544	0.0518			40	20
AA036	1	Vaccine	10E8	MPER	0	0.229	0.229	0	0.065	0	0.095	0.34	0	0.042	-0.3702	0.0533			30	20
AA048	1	Vaccine	unspecified	unspecified	0.084	0.282	0.231	0	0.135	0	0.019	0.16	0.034	0.054	0.1542	0.0689			43.3333	20
AA055	1	Vaccine	unspecified	unspecified	0.118	0.213	0.09	0	0.277	0	0.161	0.027	0	0.115	0.234	0.1021			63.3333	20
AA009	3	Vaccine	HJ16	CD4bs	0.142	0.216	0.374	0	0	0	0.019	0.248	0	0	-0.3185	0.0097			50	20
AA127	3	Vaccine	VRC01	CD4bs	0.329	0	0.069	0	0.143	0	0.24	0.22	0	0	-0.1711	0.0346			63.3333	20
AA012	3	Vaccine	HJ16	CD4bs	0.256	0.247	0.344	0.049	0	0	0.035	0.069	0	0	-0.2484	0.042			56.6667	20
AA013	3	Vaccine	HJ16	CD4bs	0.068	0.155	0.428	0.08	0	0	0.128	0.141	0	0	-0.0471	0.0742			60	20
AA015	3	Vaccine	b12	CD4bs	0.178	0.42	0.093	0.067	0	0	0.184	0.057	0	0	-0.1952	0.0622			40	20
AA018	3	Vaccine	b12	CD4bs	0	0.482	0.239	0	0	0.007	0.271	0	0	0	0.0819	0			86.6667	20
AA020	3	Vaccine	b12	CD4bs	0.086	0.492	0.214	0.008	0	0	0	0.201	0	0	-0.2584	0.004			70	20
AA028	3	Vaccine	b12/10E8	CD4bs/MPER	0	0.324	0.118	0	0	0	0.134	0.424	0	0	-0.4381	0			90	20
AA123	3	Vaccine	HJ16/10E8	CD4bs/MPER	0.07	0.1	0.314	0	0	0	0.155	0.356	0.005	0	-0.143	0.0374			46.6667	20
AA036	3	Vaccine	HJ16	CD4bs	0.122	0.156	0.423	0	0	0.059	0	0.24	0	0	-0.1886	0.0296			63.3333	20
AA055	3	Vaccine	2F5	MPER	0.235	0.025	0.275	0.051	0	0	0.326	0.088	0	0	-0.7053	0.0383			30	20
AA058	3	Vaccine	2F5	MPER	0.003	0	0.093	0	0.154	0	0.327	0.134	0	0.289	-0.2396	0.0482			56.6667	20
AA062	3	Vaccine	PG9	V2	0.023	0	0.169	0	0.412	0	0.232	0.164	0	0	-0.4113	0.0113			50	20
AA064	3	Vaccine	unspecified	unspecified	0.151	0.119	0.214	0	0.198	0	0.247	0	0.071	0	0.0105	0.0947			66.6667	20
AA066	3	Vaccine	10E8	MPER	0.025	0.101	0.125	0	0.15	0	0.205	0.394	0	0	-0.2751	0.0627			80	20
AA072	3	Vaccine	10E8	MPER	0.131	0.095	0.062	0	0	0	0.25	0.461	0	0	-0.3673	0.0311			100	20
AA074	3	Vaccine	PG9	V2	0.16	0.126	0.17	0	0.333	0	0.211	0	0	0	-0.0826	0.0628			86.6667	20
AA077	3	Vaccine	HJ16	CD4bs	0.164	0.182	0.375	0	0.166	0	0	0.112	0	0	-0.439	0.0562			33.3333	20
AA084	3	Vaccine	2F5	MPER	0.209	0.13	0	0.061	0.073	0	0.321	0.181	0.024	0	0.1288	0.0671			70	20
AA085	3	Vaccine	VRC01	CD4bs	0.397	0	0.114	0.037	0.003	0	0.223	0.151	0	0.075	-0.3438	0.0557			50	20
AA093	3	Vaccine	2F5	MPER	0.278	0.146	0.014	0	0	0.013	0.418	0	0.13	0	-0.2124	0.0137			66.6667	20
AA097	3	Vaccine	b12/HJ16	CD4bs	0.236	0.321	0.297	0	0	0	0.017	0.129	0	0	-0.2	0.0085			50	20
AA103	3	Vaccine	10E8	MPER	0	0.11	0.219	0	0	0	0.047	0.563	0	0.062	-0.3638	0.0233			56.6667	20
