# Supplementary material for: RV144 HIV-1 vaccination impacts post-infection antibody responses
Source: PLoS Pathog. 2020 Dec 8;16(12):e1009101. doi: 10.1371/journal.ppat.1009101 (PMC7748270; doi:10.1371/journal.ppat.1009101)
Supplement: S4 Table — Samples were assessed at 1- and 3- years post-diagnosis. aBreadth = % of viruses neutralized from the panel of 14 subtype AE viruses (top) with an ID40>40. bPotency = Geometric mean titer (ID50) of all viruses. Non-specific neutralization as mediated by MuLV. Plasma that neutralized MuLV ID50 >20 was excluded from analysis (N = 45 samples). The table was sorted by MuLV neutralization, Treatment Group, and Year from Diagnosis. (XLSX) [file ppat.1009101.s004.xlsx]

## Sheet: S4 Table
			SV-A-MLV-envc	93TH966.8	CM235	CM244.OR.1	CNE59	R2184.04	254003P00Ra1	356272_02	427299_12	703357_02	816763_02	C2101_01	C3347_11	C4110_09	NP03_13
Pub ID	Treatment	Year	N/A	AE	AE	AE	AE	AE	AE	AE	AE	AE	AE	AE	AE	AE	AE	Breadtha	Potencyb
AA003	Placebo	1	20	1250	302	183.297	458.542	28.0248	115.265	20	42.5818	67.1696	20	682.631	1395	128.044	970.375	0.785714	167.681	20-100			2007-08-06
AA004	Placebo	1	20	20	20	51.8351	94.0432	31.8869	25.9868	79.7598	24.5789	69.6213	20	26.8316	60.7591	44.8745	489.019	0.5	45.3947	100-500			2006-09-19
AA011	Placebo	1	20	20	20	20	20	20	20	24.6682	20	20	20	20	20	20	67.0993	0.0714286	22.1354	500-1000			2007-07-18
AA014	Placebo	1	20	20	33.4562	20	20	20	20	39.1091	20	20	20	20	20	20	1202.1	0.0714286	29.1648	1000-80000			2007-03-29
AA025	Placebo	1	20	20	62.36	20	111.864	25.0764	20	40.2904	21.206	39.7076	55.9652	25.7115	123.728	20	1438.39	0.428571	46.819				2007-10-17
AA032	Placebo	1	20	35.584	30.9197	22.7124	87.2076	27.3368	68.4572	45.468	20	20	63.8012	20	84.6528	66.2174	1390.01	0.5	50.6801				2009-02-26
AA035	Placebo	1	20	20	20	20	20	20	20	20	20	20	20	33.3637	20	20	2486.31	0.0714286	29.2761				2007-03-22
AA038	Placebo	1	20	20	20	20	20	20	20	20	20	20	20	20	21.2425	23.1144	132.875	0.0714286	23.2345				2007-11-14
AA041	Placebo	1	20	20	20	20	20	20.9363	20	49.8374	20	44.5663	20	20	20	20	618.127	0.214286	28.9774				2008-02-07
AA042	Placebo	1	20	46.8902	146.635	58.2558	544.854	48.8018	20	20	20	191.397	54.1731	64.2686	220.577	73.6688	9092.38	0.785714	98.753				2008-03-20
AA051	Placebo	1	20	20	20	20	20	20	27.5947	36.2864	20	20	20	29.1986	20	20	458.338	0.0714286	27.4402				2006-06-29
AA057	Placebo	1	20	20	20	20	20	20	20	56.6492	20	20	20	20	20	20	134.844	0.142857	24.6904				2008-12-23
AA060	Placebo	1	20	48.8608	34.632	26.8337	44.8018	33.6456	70.8086	88.1952	23.469	49.3016	37.7051	55.2468	40.8466	20	1241.44	0.571429	51.9573				2009-09-23
AA067	Placebo	1	20	20	20	20	20	20	20	25.2685	20	20	20	20	20	20	491.829	0.0714286	25.5638				2009-11-25
AA068	Placebo	1	20	20	20	20	20	20	20	20	20	20	20	20	20	20	207.155	0.0714286	23.6346				2007-09-27
AA069	Placebo	1	20	20	56.6329	30.2519	20	20	20	22.1386	20	20	20	20	20	20	1221.46	0.142857	29.9825				2008-05-29
AA076	Placebo	1	20	20	29.2715	20	85.5315	57.3393	20	20	23.7683	34.1293	20	20	39.6972	20	339.552	0.214286	33.2387				2007-09-09
AA082	Placebo	1	20	20	95.1902	20	362.636	26.6834	26.2862	73.618	32.3547	20	20	75.5621	44.2869	205.297	760.148	0.5	57.9518				2007-05-17
AA126	Placebo	1	20	58.9563	40.2761	22.5779	91.5566	41.3515	26.4929	84.4281	20	20	20	20	115.185	20	1714.89	0.5	47.3762				2006-07-20
AA117	Placebo	1	20	20	20	20	20	20	20	20	20	20	20	20	20	20	576.14	0.0714286	25.4261				2007-03-14
AA102	Placebo	1	20	20	20	20	20	20	20	36.1761	20	20	20	54.9708	53.671	20	123.4	0.214286	27.4063				2009-05-18
AA105	Placebo	1	20	20	20	20	20	21.3775	20	76.8471	25.3889	35.7951	28.8473	55.25	37.746	20	339.657	0.214286	33.1708				2008-05-20
AA107	Placebo	1	20	20	92.6804	35.9849	20	20	20.359	20.8299	23.7088	39.3674	20	25.4135	27.6235	20	470.038	0.142857	32.3819				2006-07-17
AA110	Placebo	1	20	20	20	20	20	20	25.2817	62.4608	20	119.251	20	20	20	20.4395	178.025	0.214286	29.3432				2009-02-19
AA112	Placebo	1	20	20	29.2541	20	20	20	20	22.3422	20	20	20	20	29.5022	20	467.997	0.0714286	26.6761				2008-12-09
AA002	Placebo	3	20	30.2325	567.804	63.5064	73.6672	27.6679	20	91.452	20	20	20	55.5023	34.4976	40.2639	2371.38	0.5	58.827				2009-11-23
AA005	Placebo	3	20	28.251	91.1452	23.0617	367.865	54.9417	20	27.5392	20	24.0331	20	51.2885	70.3729	20	411.038	0.428571	45.976				2009-08-25
AA011	Placebo	3	20	20	73.3995	46.7756	105.883	20	20	20	20	20	20	20	20	20	140.025	0.285714	30.1848				2009-06-10
AA014	Placebo	3	20	151.564	580.619	67.354	426.72	47.5762	82.3174	125.37	81.5042	60.6836	172.639	158.465	346.847	83.0971	984.983	1	155.355				2009-06-24
AA016	Placebo	3	20	102.569	407.875	76.9398	1789.21	147.682	132.499	140.357	104.147	47.5642	268.01	319.727	687.64	148.26	7656.27	1	256.17				2011-03-24
AA017	Placebo	3	20	20	66.06	21.1209	106.142	20	65.8074	49.3268	20	57.4142	173.868	88.2126	68.6323	20	2935.74	0.642857	62.4251				2009-03-11
AA019	Placebo	3	20	134.426	375.707	205.389	729.253	75.7364	174.666	168.952	134.626	76.7898	164.703	130.364	687.879	307.858	1529.88	1	230.784				2010-03-05
AA022	Placebo	3	20	20	24.2874	20	180.728	20	20	20	20	20.7635	20	20	20	214.654	1810.68	0.214286	38.8953				2009-03-03
AA023	Placebo	3	20	165.56	479.693	205.144	486.245	185.445	105.756	70.8739	105.464	94.8344	75.817	440.6	218.022	114.276	3371.44	1	209.273				2008-06-19
AA025	Placebo	3	20	71.7511	301.818	375.32	261.574	47.4254	124.068	134.578	111.42	71.098	128.001	548.039	591.852	189.887	1426.13	1	198.738				2009-10-01
AA027	Placebo	3	20.4293	106.505	415.757	55.1755	1015.66	133.363	40.951	76.3368	70.3628	63.1096	124.786	120.373	246.248	72.8414	5130.83	1	158.563				2007-10-31
AA029	Placebo	3	20	20	26.9463	32.9442	44.8531	27.1626	59.172	79.208	20	53.7025	87.0387	115.953	127.28	97.8214	1238	0.642857	63.3963				2007-09-26
AA032	Placebo	3	20	83.5692	167.305	42.5525	632.692	71.2486	71.0481	66.6819	42.6175	74.2629	103.847	92.8409	332.738	111.805	3831.28	1	133.186				2011-04-20
AA037	Placebo	3	20	150.828	364.332	87.5773	624.866	83.6036	126.901	77.402	186.436	54.8427	218.635	148.285	344.236	63.3846	14452.7	1	206.601				2011-06-15
AA040	Placebo	3	20	20	20	20	20	20	81.579	56.2706	20	20	28.8566	20	29.0949	34.8004	939.509	0.214286	34.3821				2010-03-24
AA115	Placebo	3	20	55.534	42.4521	34.7272	51.7322	45.756	64.6698	54.9474	30.6837	52.0351	90.4504	78.3002	20	68.3285	144.06	0.785714	53.3997				2011-01-31
AA129	Placebo	3	20	22.2284	40.5172	39.8266	49.2226	23.1158	20.976	37.8422	20.6372	40.2812	34.8526	134.078	98.7206	63.428	519.609	0.5	48.5944				2009-03-11
AA051	Placebo	3	20	20	20	20	20	20	20	20	20	20	20	20	20	20	1329.31	0.0714286	26.9908				2008-09-11
AA054	Placebo	3	20	179.564	1021.49	96.154	232.348	56.384	20	51.1537	20	20	20	34.1742	75.1236	20	562.914	0.571429	68.9293				2011-11-05
AA054	Placebo	3	20	256.368	1108.96	109.802	296.111	73.957	44.436	70.4777	20.0386	32.1805	62.9292	64.8681	78.5235	133.147	438.191	0.857143	107.01				2011-02-08
AA116	Placebo	3	20	211.282	625.189	590.689	181.86	129.75	84.9448	202.313	1189.83	212.236	258.227	302.819	346.228	256.144	463.599	1	286.97				2009-09-02
AA056	Placebo	3	20	301.236	647.411	79.3804	33.7721	20.1404	65.4511	39.9079	75.2892	72.594	33.5249	329.834	1203.93	87.0019	195.459	0.714286	109.142				2009-04-23
AA060	Placebo	3	20	77.1042	20	20	50.9451	20	74.555	173.494	27.3013	23.0434	91.1177	32.9158	42.9767	20	8858.41	0.5	58.7527				2011-03-23
AA069	Placebo	3	20	82.9946	141.694	47.6561	262.773	43.225	58.2987	39.2878	36.0092	20	147.292	109.689	99.8241	52.7443	5743.92	0.785714	95.3448				2010-08-19
AA075	Placebo	3	20	314.465	163.206	20	176.391	95.0246	20	78.4108	91.757	61.6441	664.756	135.116	252.382	203.731	934.968	0.857143	134.871				2007-06-20
AA076	Placebo	3	20	20	40.6274	20	184.944	42.5435	20	26.7389	20	20	20	20	26.0925	20	738.409	0.285714	35.0457				2009-04-09
AA078	Placebo	3	20	754.044	908.275	625.059	558.042	272.464	210.09	412.973	231.962	48.1609	556.007	177.351	872.12	316.693	2125.22	1	408.889				2008-07-09
AA079	Placebo	3	20	20	20	20	20	20	20	20	20	20	20	20	20	20	106.518	0.0714286	22.538				2008-08-07
AA081	Placebo	3	20	146.893	101.898	35.6618	50.3882	71.6199	20	20	20	20	20	20	20	20	2773.47	0.357143	44.9336				2008-05-01
AA082	Placebo	3	20	157.319	350.524	46.8395	2801.28	207.947	189.877	188.822	164.655	20	99.7125	59.1536	537.757	20	2101.7	0.857143	174.194				2009-05-14
AA083	Placebo	3	20	87.5056	77.9099	20	97.5401	59.5321	20	20	20	20	20	20	20	20	682.006	0.357143	38.1481				2009-04-27
AA088	Placebo	3	20	29.0366	174.152	55.9668	427.401	27.4117	20	38.6453	62.3992	57.366	39.2117	89.0934	149.361	34.6174	855.235	0.571429	73.7833				2009-01-26
AA091	Placebo	3	20	20	49.0585	20	63.1719	45.2187	20	65.5585	20	20	87.9286	20	20	20	1419.16	0.428571	40.2557				2010-09-15
AA117	Placebo	3	20	73.2347	53.8239	66.915	69.3797	45.7113	22.2714	61.678	41.6651	69.1831	52.959	132.246	90.636	38.7197	3226.59	0.857143	77.1084				2011-03-24
AA101	Placebo	3	20	147.052	125.6	25.7187	528.121	51.8773	24.3534	54.0405	69.1509	75.1238	76.7116	119.97	173.019	20	2053.34	0.785714	96.2054				2009-02-12
AA104	Placebo	3	20	247.135	47.6819	1110.88	64.4277	32.6527	20	20	185.388	20	20	20	20	20	1120.6	0.428571	59.7103				2009-07-27
AA105	Placebo	3	20	69.9287	23.9571	20	34.9361	20	20	20	20	20	20	20	20	20	372.195	0.142857	28.4092				2010-08-23
AA106	Placebo	3	20	34.6505	20	20	53.3172	33.961	25.552	20	20	20	20	48.634	45.4548	55.9132	203.857	0.357143	33.8428				2007-12-03
AA107	Placebo	3	20	112.999	166.787	119.263	72.2103	39.3026	43.7076	32.4333	32.3678	33.8208	25.367	47.431	75.2272	27.2844	3890.28	0.571429	71.7111				2008-07-10
AA119	Placebo	3	20	20	33.9747	20	20	20	20	50.1347	20	20	1033.34	44.9713	20	20	1173.49	0.285714	41.6679				2009-05-26
AA109	Placebo	3	20	600.803	135.984	34.5572	66.3784	114.951	20	20	27.6911	25.9148	1039.27	185.172	212.988	268.875	2330.42	0.642857	121.837				2009-01-06
AA110	Placebo	3	20	20	20	20	49.5956	20	20	58.4414	20	20	20	115.604	20	63.8406	1098.4	0.357143	37.7713				2010-08-06
AA112	Placebo	3	20	1162.78	338.622	20	27.3339	32.1967	51.8746	74.0101	53.7721	133.848	65.7023	196.374	515.351	52.7972	2532.43	0.785714	122.443				2010-10-08
AA009	Vaccinee	1	20	20	20	20	45.7025	21.1999	20	26.6802	20	20	20	20	48.9005	26.8641	826.994	0.214286	30.8861				2008-09-08
AA013	Vaccinee	1	20	25.108	20	31.2061	20	33.4482	52.937	99.3511	32.5587	34.6201	20	41.5773	68.0514	36.7024	405.428	0.357143	41.9534				2009-09-16
AA015	Vaccinee	1	20	20	20	49.8771	20	20	20	58.1388	20	20	20	20.0611	20	62.4128	450.521	0.285714	31.2247				2008-08-26
AA036	Vaccinee	1	20	20	42.9671	20	105.33	20	121.708	174.568	119.045	32.9023	161.297	74.5316	107.391	20	3537.48	0.642857	77.3654				2008-08-07
AA055	Vaccinee	1	20	20.4488	22.1835	36.6568	114.62	20	20	45.9089	20	20	27.6277	89.4643	20	61.7856	412.642	0.357143	38.819				2007-09-05
AA058	Vaccinee	1	20	20	33.3404	20	20	20	20	20	20	20	20	20	20	20	1464.06	0.0714286	28.188				2007-01-31
AA061	Vaccinee	1	20	20	20	20	20	20	20	20	20	20	20	20	20	20	283.092	0.0714286	24.1678				2008-11-05
AA064	Vaccinee	1	20	20	20	20	20	20	20	20	20	20	20	20	20	20	2074.01	0.0714286	27.8621				2006-09-14
AA065	Vaccinee	1	20	115.656	20	39.8466	59.6948	213.989	20	25.9881	31.6557	20	20	20	28.6535	68.3988	334.543	0.357143	43.9899				2008-10-08
AA093	Vaccinee	1	20	20	20	20	20	20	20	20	20	20	20	20	20	20	234.61	0.0714286	23.8457				2007-09-09
AA096	Vaccinee	1	20	20	30.9796	20	20	20	20.8796	30.2118	20	20	20	20	20	20	1066.36	0.0714286	28.3194				2008-03-27
AA097	Vaccinee	1	20	20	20	20	20	20	20	20	20	20	20	20	20	20	480.392	0.0714286	25.0982				2006-09-26
AA009	Vaccinee	3	20	421.584	245.617	20	486.392	20	20	58.3345	20	20	873.989	226.492	702.673	21.1742	1888.3	0.571429	112.542				2010-02-09
AA127	Vaccinee	3	20	82.3925	273.815	177.435	107.784	50.6591	25.6443	33.0535	20	51.3988	48.4658	53.4596	45.0082	224.698	3258.45	0.785714	87.8322				2009-02-16
AA012	Vaccinee	3	20	48.2221	268.308	21.3462	492.761	281.818	20	280.625	20	20	20	50.4578	29.6922	161.38	980.007	0.571429	79.5727				2010-02-15
AA015	Vaccinee	3	20	20	21.8298	20	54.6703	20	20	20	36.234	28.8938	20	20	32.1738	20	1290.52	0.142857	32.2702				2010-03-08
AA018	Vaccinee	3	20	26.4921	24.3518	29.0233	69.4003	24.5538	20	20	20	20	20	20	71.3772	21.2808	85.1939	0.214286	28.7551				2009-01-20
AA020	Vaccinee	3	20	20	73.7795	20	228.41	20	52.3359	41.4065	74.883	20	47.5363	80.5876	95.981	43.6435	571.803	0.714286	57.2012				2009-10-06
AA028	Vaccinee	3	20	60.3202	118.797	54.0307	447.903	49.0656	98.0287	51.3856	66.6037	54.9498	162.932	133.38	345.964	65.4853	3110.17	1	125.491				2010-04-08
AA123	Vaccinee	3	20	122.337	25.2643	45.7475	36.1592	20	21.899	34.3875	20	20	20	26.7298	31.8007	20	432.207	0.214286	35.224				2008-11-13
AA036	Vaccinee	3	20	30.708	72.081	20	308.751	28.1903	20	32.6907	30.8919	20	33.2996	72.3274	168.235	54.9312	5066.9	0.428571	63.5578				2010-05-26
AA048	Vaccinee	3	20	20	283.924	20	34.8722	20	45.9713	52.9189	28.9569	23.3154	20	91.3233	72.2357	53.8033	418.551	0.5	48.3948				2010-04-29
AA055	Vaccinee	3	20	48.2633	243.912	20	205.88	40.3319	20	96.7426	20	20	20	188.553	287.269	20	1099.32	0.571429	66.9087				2009-09-17
AA058	Vaccinee	3	20	70.7337	26.8567	58.542	71.9621	32.3	45.0546	32.9632	34.4814	48.9637	20	71.0279	59.3157	73.8017	1744.48	0.642857	59.5372				2009-01-22
AA061	Vaccinee	3	20	24.7093	50.5783	20	20	26.2232	20	61.5813	20	20	31.5156	20	20	20	2186.02	0.214286	34.6246				2010-04-08
AA062	Vaccinee	3	20	38.2706	40.9539	20	77.7896	36.6513	20	20	29.2942	22.5501	20	22.2703	92.1523	20	3308.61	0.285714	42.5678				2008-05-07
AA063	Vaccinee	3	20	622.182	582.7	236.323	281.026	86.5894	48.2196	93.8321	44.6403	97.0062	76.4065	387.762	274.173	20	3120.42	0.928571	172.531				2009-11-11
AA064	Vaccinee	3	20	23.266	26.1701	20	70.6079	29.0536	24.6579	20	20	20	20	20	20	20	7071.35	0.142857	35.7524				2008-06-18
AA066	Vaccinee	3	20	79.0052	100.062	25.6574	440.768	54.6963	20	35.34	25.9597	23.7148	293.524	57.9541	77.1292	20	17881.8	0.571429	84.8247				2008-12-11
AA072	Vaccinee	3	20	56.8631	107.935	57.554	260.267	44.5524	48.8871	53.3772	32.6176	69.7043	114.526	66.1448	170.202	20	887.518	0.857143	81.3525				2010-02-04
AA073	Vaccinee	3	20	20	72.6734	20	20	20	20	20	20	20	20	20	20	20	154.902	0.142857	25.3838				2009-08-06
AA074	Vaccinee	3	20	50.1171	38.2361	20	62.5525	30.363	20	45.4678	20	20	40.1083	26.3103	20.0946	21.4418	1865.54	0.357143	39.4936				2007-07-18
AA077	Vaccinee	3	20	21.2563	39.1729	46.6159	92.1692	20	20	59.6832	26.4183	83.4153	62.1736	20	66.8072	20	429.054	0.5	44.872				2008-07-22
AA084	Vaccinee	3	20	31.0314	39.0389	20	74.3798	36.5148	29.483	83.2022	20	20	20	29.8082	20	20	1488.27	0.214286	39.5505				2009-08-31
AA085	Vaccinee	3	20	111.936	147.367	102.538	49.1535	108.104	51.7026	73.693	222.8	20.8991	215.848	163.759	283.44	154.799	389.227	0.928571	117.556				2010-01-12
AA093	Vaccinee	3	20	31.4475	20	20	31.0734	24.8583	33.8476	69.7421	66.3505	20	20	29.2288	55.5828	47.8351	460.546	0.357143	39.4081				2009-12-17
AA097	Vaccinee	3	20	20	258.669	20	39.7222	27.177	20	47.764	70.3672	20	112.103	106.717	45.194	35.9075	629.568	0.5	54.0908				2008-09-30
AA103	Vaccinee	3	20	376.488	195.086	35.9287	453.358	51.8547	65.3411	35.9865	20	77.9317	52.1672	203.234	297.263	71.4743	96.8597	0.785714	95.1159				2007-09-05
AA040	Placebo	1	27.1603	20	20	20	20	20	20	66.7706	63.2368	33.7576	20	43.8834	51.9986	46.5751	153.709	0.428571	34.1883				2008-09-03
AA041	Placebo	3	32.9137	100.675	39.3442	29.6547	60.2103	139.991	92.7492	111.455	92.6772	148.936	92.4168	135.805	235.649	300.013	473.327	0.857143	113.562				2010-03-11
AA002	Placebo	1	90.1372	20	28.9689	20	20	20	62.3445	79.3081	60.8253	32.6619	67.84	118.219	99.448	43.4574	858.166	0.571429	52.9289				2007-11-26
AA004	Placebo	3	37.8393	20	23.304	20	73.0032	20	44.8741	87.3329	43.7357	56.3204	36.9581	53.6477	90.4143	44.2068	501.184	0.642857	49.4434				2008-08-19
AA017	Placebo	1	68.6411	26.2947	44.3034	20	31.6415	29.3193	42.4766	139.572	37.0728	60.3243	66.0623	33.5372	59.5591	55.613	1391.78	0.571429	55.9244				2007-04-04
AA019	Placebo	1	173.811	45.8139	118.409	20	47.4773	20	37.5154	256.731	42.5738	66.3952	62.1946	57.8359	192.703	115.117	689.935	0.785714	74.237				2008-08-19
AA037	Placebo	1	24.9856	45.9721	124.69	60.5431	512.955	71.2374	80.1548	43.4218	70.6324	20	154.133	122.404	322.916	72.4479	8468.85	0.928571	125.221				2009-06-10
AA038	Placebo	3	34.6051	20	23.3629	22.6335	22.7659	20	57.0207	67.0718	20	71.996	20	71.6515	87.2085	57.9327	611.901	0.5	44.4482				2009-06-10
AA049	Placebo	3	32.1341	424.854	1157.26	340.181	159.018	87.2429	168.993	513.025	130.023	86.8485	642.111	519.113	536.023	970.878	7743.44	1	403.679				2008-06-25
AA115	Placebo	1	42.1779	20	20	20	20	38.4733	55.9912	66.1585	26.4685	29.7029	22.9506	25.4878	93.0814	57.869	119.559	0.357143	36.2453				2009-01-28
AA129	Placebo	1	36.9669	20	20	20	20	27.0569	36.0232	75.9519	40.2253	64.811	43.0939	24.5699	59.4768	20	261.695	0.428571	37.3229				2007-04-25
AA059	Placebo	3	26.2897	67.7472	219.681	115.605	58.7835	47.8373	58.8371	68.4625	36.2091	20.0277	75.9477	67.3271	41.6878	20	939.078	0.785714	69.0999				2009-02-18
AA059	Placebo	1	59.1648	20	20	25.5101	33.8566	20	24.2843	40.2237	20	20	20	44.7344	71.8276	50.0735	509.289	0.357143	35.1667				2007-02-15
AA130	Placebo	1	96.515	36.7323	52.4544	50.3281	25.2283	25.9504	24.9052	149.693	27.2902	20	58.1016	50.2506	20	80.2945	4102.28	0.5	55.2738				2007-09-04
AA078	Placebo	1	79.8897	469.793	488.89	970.454	285.573	49.2431	46.7949	674.871	38.3215	75.8597	20	51.6809	97.933	432.91	392.022	0.857143	155.751				2006-07-12
AA079	Placebo	1	34.3158	23.6322	20	20	20	159.72	37.5587	62.8612	35.0326	76.4117	31.2328	20	51.853	20	110.558	0.357143	38.1173				2006-08-09
AA081	Placebo	1	32.4819	20	20	20	20	33.6094	22.0311	68.2495	20	21.8606	20	23.6536	68.1188	56.3372	1112.63	0.285714	36.39				2006-06-08
AA086	Placebo	1	49.1405	148.974	36.0251	256.646	192.699	308.295	209.524	80.5329	100.7	212.827	77.2129	718.274	810.324	147.211	2661.65	0.928571	217.23				2007-01-24
AA088	Placebo	1	21.9269	23.2129	326.276	136.369	68.0898	28.3411	20	27.102	20	20	20	41.0781	69.7402	37.0261	269.096	0.428571	46.8671				2007-01-17
AA094	Placebo	1	66.1585	29.9123	25.0579	20	20	24.2527	45.9977	41.8429	21.5075	20	29.4486	20	87.8594	46.472	802.678	0.357143	37.6779				2006-07-06
AA095	Placebo	3	40.4106	22.4793	33.4527	20.5249	20	23.2514	20	62.5299	20.6668	20	53.8669	20	24.5382	20	692.674	0.214286	32.3229				2008-03-27
AA098	Placebo	1	20.9693	61.8176	31.8105	20	146.185	46.0578	32.8782	20	20.6715	20	25.038	22.1129	102.111	24.0287	736.891	0.357143	42.9234				2008-11-19
AA099	Placebo	3	31.8037	29.2355	20	23.9044	31.865	27.9404	20	20	36.3195	20	20	148.29	56.4068	148.429	564.227	0.285714	41.8562				2008-12-15
AA102	Placebo	3	58.654	20	20	20	54.6926	20	61.5925	87.0867	43.0163	50.817	29.7187	102.772	116.612	84.641	566.39	0.642857	53.9113				2011-03-28
AA119	Placebo	1	42.3531	20	20	20	20	20	32.206	66.2904	54.6112	37.9577	311.763	47.5364	66.0357	34.7999	407.747	0.428571	46.1144				2007-02-26
AA127	Vaccinee	1	36.2738	20	20	20	23.6983	23.0961	20	67.8378	27.5374	65.7665	20	25.2469	44.877	20	1086.77	0.285714	35.6229				2006-11-06
AA121	Vaccinee	1	23.0755	20	20	20.6988	20	22.3643	59.0206	59.943	52.7048	72.3682	40.8752	53.9288	53.9073	54.6906	361.173	0.642857	44.4433				2006-09-19
AA012	Vaccinee	1	24.9864	20	20	26.974	41.0013	20	49.0533	59.4154	20	20	20	26.7766	39.3699	27.7585	315.378	0.285714	33.1111				2008-06-03
AA013	Vaccinee	3	32.7958	38.7146	37.7347	44.1361	152.507	76.8826	55.3837	61.3405	48.3958	119.88	72.841	106.741	79.8478	63.7294	278.868	0.857143	74.5703				2011-12-01
AA123	Vaccinee	1	59.0163	35.3673	20	20	21.1387	22.5191	20	65.777	24.4345	43.3064	20	30.6707	43.6467	20	237.099	0.285714	32.0185				2007-01-18
AA048	Vaccinee	1	22.1702	20	39.6624	20	30.7584	20	45.7378	38.5227	20	52.3789	20	102.061	20	80.953	292.049	0.357143	38.7782				2008-02-14
AA084	Vaccinee	1	48.3854	20	20	20	20	20	20	30.4727	20	20	20	20	20	29.8332	264.59	0.0714286	25.504				2007-10-16
AA085	Vaccinee	1	41.9964	20	20	20	20	20	20	44.3855	20	20	20	57.9646	107.281	99.9448	362.297	0.357143	35.534				2007-10-11
