# Supplementary material for: RV144 HIV-1 vaccination impacts post-infection antibody responses
Source: PLoS Pathog. 2020 Dec 8;16(12):e1009101. doi: 10.1371/journal.ppat.1009101 (PMC7748270; doi:10.1371/journal.ppat.1009101)
Supplement: S5 Table — Spearman correlations were evaluated between 816 Fc binding responses and set point viral load. Only correlations with Spearman Rho ≥ 0.5 and significant p-values after false discovery rate corrections with 0.5 are reported. (XLSX) [file ppat.1009101.s005.xlsx]

## Sheet: Sheet1
Detection	Antigen	Correlation Coefficient	P value	FDR p-value
FcgR3bNA1	gp14010204.0A	0.56	0.0002	0.0043
FcgR3bNA1	gp14040007.02	0.55	0.0003	0.0043
FcgR3bNA1	gp14040436.02	0.55	0.0003	0.0043
FcgR3bNA1	gp140ConG	0.54	0.0004	0.0043
FcgR3bNA1	gp14020509.01	0.53	0.0006	0.0043
FcgR3bNA1	gp14040094.01	0.52	0.0007	0.0043
FcgR3bNA1	gp140C1086K160N	0.52	0.0006	0.0043
FcgR3bNA1	gp140ConAE01	0.52	0.0006	0.0043
FcgR3bNA1	gp14020337.02.b.2	0.51	0.0009	0.0051
FcgR3bNA1	gp14040123.03.a	0.5	0.0012	0.0053
FcgR3bNA1	gp14040134.01	0.5	0.0012	0.0053
FcgR3bNA1	gp140ConA1	0.5	0.0011	0.0053
